# Supplementary material for: Role of NADPH Oxidase-Derived ROS-Mediated IL-6/STAT3 and MAPK/NF-κB Signaling Pathways in Protective Effect of Corilagin against Acetaminophen-Induced Liver Injury in Mice
Source: Biology (Basel). 2023 Feb 20;12(2):334. doi: 10.3390/biology12020334 (PMC9952884; doi:10.3390/biology12020334)
Supplement: Supplementary file 1 [file biology-12-00334-s001.zip]

Archive with 1 entries (1 files):
- biology-2196233-supplementary.pdf
